# Supplementary material for: Poly[(μ2-3,6-di-4-pyridyl-1,2,4,5-tetra­zine)(μ2-thio­cyanato)copper(I)]
Source: Acta Crystallogr Sect E Struct Rep Online. 2010 Jan 30;66(Pt 2):m217. doi: 10.1107/S1600536810001431 (PMC2979958; doi:10.1107/S1600536810001431)
Supplement: Supplementary file 2 [file e-66-0m217-Isup2.hkl]

# 
# h,k,l, Fc-squared, Fo-squared, sigma(Fo-squared) and status flag 
# 
data_I
_shelx_title ' s in P2(1)/m                     P21/m' 
_shelx_refln_list_code          4 
_shelx_F_calc_maximum      126.34 
_exptl_crystal_F_000       359.88 
_reflns_d_resolution_high  0.7997 
 
loop_ 
 _symmetry_equiv_pos_as_xyz 
 'x, y, z' 
 '-x, y+1/2, -z' 
 '-x, -y, -z' 
 'x, -y-1/2, z' 
 
_cell_length_a     5.8640 
_cell_length_b    18.5100 
_cell_length_c     6.3993 
_cell_angle_alpha  90.000 
_cell_angle_beta  104.420 
_cell_angle_gamma  90.000 
 
_shelx_F_squared_multiplier     1.000 
 
loop_ 
 _refln_index_h 
 _refln_index_k 
 _refln_index_l 
 _refln_F_squared_calc 
 _refln_F_squared_meas 
 _refln_F_squared_sigma 
 _refln_observed_status 
   1   0   0    15961.94    14677.73    159.55 o 
   2   0   0        4.85        5.90      0.67 o 
   3   0   0     1670.39     1588.47     89.83 o 
   4   0   0     2609.26     2654.84     35.80 o 
   5   0   0     2215.76     1881.39    329.66 o 
   6   0   0     1095.99     1073.24    190.96 o 
   1   1   0       37.13       38.94      0.87 o 
   2   1   0       82.59       77.17      2.28 o 
   3   1   0       77.51       78.84      1.95 o 
   4   1   0      496.26      493.03      5.54 o 
   5   1   0        0.29       15.24      2.94 o 
   6   1   0      110.85      104.69      6.83 o 
   1   2   0       12.97       14.32      0.32 o 
   2   2   0     2562.06     2524.15      9.74 o 
   3   2   0     3938.29     3939.34     44.75 o 
   4   2   0      138.49      136.75      2.45 o 
   5   2   0        2.96        3.44      2.94 o 
   6   2   0      290.80      295.60      6.69 o 
   1   3   0       71.95       68.18      0.74 o 
   2   3   0        1.03        3.80      0.60 o 
   3   3   0       49.73       54.86      1.15 o 
   4   3   0      159.09      150.94      2.38 o 
   5   3   0      106.60      104.34      3.05 o 
   6   3   0       32.77       38.24      2.39 o 
   0   4   0     3342.27     3401.42     23.48 o 
   1   4   0      188.10      136.18      2.58 o 
   2   4   0     1388.73     1339.48      8.64 o 
   3   4   0     2658.22     2674.77     15.80 o 
   4   4   0      317.62      317.43      4.09 o 
   5   4   0       14.61       22.31      6.83 o 
   6   4   0      237.99      255.45      6.07 o 
   1   5   0      117.08       98.01      0.96 o 
   2   5   0       16.42       10.87      0.59 o 
   3   5   0       47.68       48.61      1.23 o 
   4   5   0      176.03      179.08      2.70 o 
   5   5   0       67.57       59.51      2.96 o 
   6   5   0       41.91       48.68      6.02 o 
   0   6   0     3405.60     3423.02     25.10 o 
   1   6   0      144.38      124.46      1.01 o 
   2   6   0     1028.10     1031.36      4.66 o 
   3   6   0     2409.45     2434.58     14.42 o 
   4   6   0      328.17      335.00      7.48 o 
   5   6   0       35.00       34.28      4.18 o 
   6   6   0      187.01      197.45      8.15 o 
   1   7   0      684.25      671.16      3.03 o 
   2   7   0       15.48       16.00      1.04 o 
   3   7   0       19.48       22.27      1.50 o 
   4   7   0       15.37       12.90      0.89 o 
   5   7   0       30.04       24.62      4.70 o 
   6   7   0       77.20       75.48      2.84 o 
   0   8   0     6204.14     6401.24    150.96 o 
   1   8   0      243.02      205.14      2.54 o 
   2   8   0       26.19       44.72      1.38 o 
   3   8   0      259.79      205.74      2.64 o 
   4   8   0      215.07      205.03      6.31 o 
   5   8   0      157.14      170.04      7.56 o 
   6   8   0      177.79      173.44      6.90 o 
   1   9   0       50.10       56.08      0.76 o 
   2   9   0      106.56      113.63      1.49 o 
   3   9   0       85.72       72.06      1.42 o 
   4   9   0      298.41      297.57      4.99 o 
   5   9   0       11.26       10.00      2.50 o 
   6   9   0       12.33       11.76      3.96 o 
   0  10   0     3342.73     3491.34     27.40 o 
   1  10   0      825.55      858.20      6.44 o 
   2  10   0     1124.88     1202.02      9.86 o 
   3  10   0     1449.22     1534.41     16.05 o 
   4  10   0      258.04      250.56      6.92 o 
   5  10   0       85.61       86.48      3.58 o 
   6  10   0      246.79      254.74      6.02 o 
   1  11   0       78.98       66.46      4.68 o 
   2  11   0        0.07        0.95      0.61 o 
   3  11   0       15.09       13.15      1.32 o 
   4  11   0       91.61       79.32      3.65 o 
   5  11   0        1.14        3.89      1.32 o 
   6  11   0       52.33       52.22      4.36 o 
   0  12   0     2541.53     2685.45     58.56 o 
   1  12   0      636.87      650.70      9.78 o 
   2  12   0      583.20      592.62      6.54 o 
   3  12   0      894.68      925.09     11.42 o 
   4  12   0      274.96      252.82     16.42 o 
   5  12   0       89.73       91.84      4.26 o 
   6  12   0      144.25      154.19     13.36 o 
   1  13   0        0.39        1.39      0.64 o 
   2  13   0        0.03        1.15      1.40 o 
   3  13   0       15.29       12.74      2.02 o 
   4  13   0       76.12       66.60      3.57 o 
   5  13   0        0.10        0.70      1.39 o 
   0  14   0     1139.23     1176.72     17.12 o 
   1  14   0      274.46      275.55      3.95 o 
   2  14   0      316.92      318.22      5.34 o 
   3  14   0      485.93      474.53      5.92 o 
   4  14   0      138.74      136.93      4.67 o 
   5  14   0       44.19       35.85      3.55 o 
   1  15   0        9.87        8.10      0.55 o 
   2  15   0        5.72        5.44      0.57 o 
   3  15   0       15.20       13.96      1.44 o 
   4  15   0       40.68       36.00      2.35 o 
   5  15   0       10.47        8.95      2.13 o 
   0  16   0      189.30      193.53      3.97 o 
   1  16   0        4.54        6.81      0.66 o 
   2  16   0       34.13       36.54      2.14 o 
   3  16   0      120.88      114.16      5.90 o 
   4  16   0       19.40       20.11      1.71 o 
   5  16   0        1.13        2.57      0.95 o 
   1  17   0      121.20      115.93      4.03 o 
   2  17   0       24.59       19.60      2.01 o 
   3  17   0        8.33        7.78      1.83 o 
   4  17   0        4.49        3.75      0.95 o 
   0  18   0      354.09      359.30      6.02 o 
   1  18   0       86.72       87.58      2.05 o 
   2  18   0       86.54       76.70      5.06 o 
   3  18   0      139.50      139.29      3.42 o 
   4  18   0       73.29       60.79     10.20 o 
   1  19   0        0.22        1.97      0.61 o 
   2  19   0        0.00        0.59      0.88 o 
   3  19   0        0.53        0.70      0.38 o 
   4  19   0        6.19        3.08      1.17 o 
   0  20   0       88.60       88.51      4.84 o 
   1  20   0        9.45       15.31      0.98 o 
   2  20   0       10.98       18.20      2.35 o 
  -7   0   1      176.38      186.85      6.90 o 
  -6   0   1       62.81       82.93      5.28 o 
  -5   0   1       28.84       25.25      2.35 o 
  -4   0   1     1272.12     1292.06     18.06 o 
  -3   0   1     1657.37     1669.58     10.22 o 
  -2   0   1      699.53      624.39      4.36 o 
  -1   0   1      921.17      875.68      4.88 o 
   0   0   1     1765.57     1879.34     13.36 o 
   1   0   1      338.62      286.79      2.57 o 
   2   0   1     3267.60     3289.10     17.64 o 
   3   0   1     1534.48     1590.52     14.01 o 
   4   0   1      117.75      111.10      2.95 o 
   5   0   1      382.35      394.98     11.01 o 
   6   0   1      147.89      150.59      6.16 o 
  -7   1   1       93.96      102.27     11.52 o 
  -6   1   1       36.09       36.61      4.11 o 
  -5   1   1      196.43      193.26      4.46 o 
  -4   1   1      609.14      625.97      6.71 o 
  -3   1   1       36.00       35.53      0.90 o 
  -2   1   1     1246.58     1255.36      5.25 o 
  -1   1   1     2455.08     2428.30      8.75 o 
   0   1   1       97.30       84.39      0.95 o 
   2   1   1      109.44       91.06      1.86 o 
   3   1   1       70.58       72.15      1.35 o 
   4   1   1      186.59      162.51      3.88 o 
   5   1   1      288.97      275.72     11.67 o 
   6   1   1       54.22       50.63      2.74 o 
  -7   2   1      141.73      146.19      6.02 o 
  -6   2   1       65.24       70.61      4.70 o 
  -5   2   1       42.53       34.40      3.16 o 
  -4   2   1     1227.53     1199.14     26.86 o 
  -3   2   1     2322.80     2353.48     59.22 o 
  -2   2   1      672.18      642.61      5.04 o 
  -1   2   1      807.08      783.26      3.81 o 
   0   2   1     1802.58     1815.46     16.00 o 
   1   2   1      230.86      209.10      1.92 o 
   2   2   1     4728.05     4710.16     45.72 o 
   3   2   1     2087.68     2079.90     22.71 o 
   4   2   1      113.73      112.76      2.09 o 
   5   2   1      409.32      417.02      8.20 o 
   6   2   1      147.35      153.92     11.74 o 
  -7   3   1      133.31      123.73      5.58 o 
  -6   3   1      158.81      159.11      4.41 o 
  -5   3   1      357.94      358.73      8.95 o 
  -4   3   1      554.32      565.97      6.53 o 
  -3   3   1      100.21      109.14      3.37 o 
  -2   3   1     3051.23     3182.80     11.85 o 
  -1   3   1     4824.30     4955.06     32.01 o 
   0   3   1       52.34       57.97      2.28 o 
   1   3   1     1619.11     1625.72      6.92 o 
   2   3   1      662.37      692.91      4.12 o 
   3   3   1       61.61       75.06      1.55 o 
   4   3   1      221.00      204.13      3.06 o 
   5   3   1      105.47      101.13      4.62 o 
   6   3   1       67.73       71.34      2.90 o 
  -7   4   1      113.02      106.71      4.99 o 
  -6   4   1      601.26      613.00     11.78 o 
  -5   4   1      426.60      457.06      8.45 o 
  -4   4   1     1208.19     1240.36     12.29 o 
  -3   4   1       12.09        5.42      1.02 o 
  -2   4   1       19.70       13.02      0.81 o 
  -1   4   1    13922.39    14310.18     82.78 o 
   1   4   1       67.53       60.62      1.78 o 
   2   4   1       92.73       64.93      0.99 o 
   3   4   1      755.05      687.84      5.02 o 
   4   4   1      866.96      803.46     17.76 o 
   5   4   1     1124.50     1157.44     23.63 o 
   6   4   1       82.54       86.30      4.33 o 
  -7   5   1        9.11        9.39      2.94 o 
  -6   5   1       35.15       34.88      2.38 o 
  -5   5   1        3.11        4.48      1.91 o 
  -4   5   1      295.56      274.03      3.69 o 
  -3   5   1        1.07        2.77      0.49 o 
  -2   5   1        5.13       14.58      0.70 o 
  -1   5   1     2271.58     2431.16      8.84 o 
   0   5   1     4325.95     4557.50     42.57 o 
   1   5   1      856.07      844.52      5.12 o 
   2   5   1      107.16       80.69      1.13 o 
   3   5   1      586.97      589.74      6.24 o 
   4   5   1      222.53      216.64      3.92 o 
   5   5   1       13.05       14.91      3.16 o 
   6   5   1       95.66       91.47      4.77 o 
  -7   6   1      168.88      166.15      6.46 o 
  -6   6   1      109.22      120.15      4.72 o 
  -5   6   1        4.94        4.91      1.09 o 
  -4   6   1     1070.88     1106.54     16.78 o 
  -3   6   1     1728.53     1781.11     10.93 o 
  -2   6   1      404.01      397.27      2.30 o 
  -1   6   1      171.24      130.40      2.33 o 
   0   6   1      919.08      851.95      4.65 o 
   1   6   1      646.38      604.94      2.88 o 
   2   6   1     2864.16     2867.44     19.01 o 
   3   6   1      651.68      644.08      7.84 o 
   4   6   1       10.35        9.33      0.99 o 
   5   6   1      133.10      140.71      3.88 o 
   6   6   1      125.26      140.17     10.05 o 
  -6   7   1       13.61       15.64      1.98 o 
  -5   7   1       79.50       78.52      3.48 o 
  -4   7   1      218.01      225.01      3.37 o 
  -3   7   1        1.04        2.94      0.85 o 
  -2   7   1      515.07      502.23      4.41 o 
  -1   7   1      544.84      535.20      2.86 o 
   0   7   1      153.90      163.19      2.25 o 
   1   7   1      297.75      283.27      1.99 o 
   2   7   1        7.40        7.92      0.53 o 
   3   7   1       46.09       46.47      1.17 o 
   4   7   1       70.99       70.26      4.61 o 
   5   7   1       62.84       66.59      4.46 o 
   6   7   1       90.64       86.19      9.54 o 
  -6   8   1       85.32       78.61      3.48 o 
  -5   8   1        9.39        7.70      1.40 o 
  -4   8   1      895.59      882.47     12.84 o 
  -3   8   1     1044.32     1078.26     10.67 o 
  -2   8   1      409.09      400.39      2.90 o 
  -1   8   1     1094.71     1075.30      6.95 o 
   0   8   1     2854.66     2873.52     18.29 o 
   1   8   1      500.10      470.74      2.46 o 
   2   8   1     1470.04     1521.74     11.10 o 
   3   8   1      959.50      965.84     10.44 o 
   4   8   1      126.82      126.01      3.36 o 
   5   8   1      291.54      309.70     10.93 o 
   6   8   1      105.51      103.41      8.73 o 
  -6   9   1       53.96       45.10      9.25 o 
  -5   9   1      141.61      141.55      3.91 o 
  -4   9   1      220.22      213.67      3.94 o 
  -3   9   1        5.64        5.37      0.46 o 
  -2   9   1      384.99      394.40      5.00 o 
  -1   9   1      590.91      570.64      6.01 o 
   0   9   1       10.92        8.69      0.30 o 
   1   9   1      403.11      401.34      3.00 o 
   2   9   1       25.65       18.97      0.70 o 
   3   9   1       23.52       21.37      1.06 o 
   4   9   1       40.38       36.98      2.15 o 
   5   9   1       60.55       63.94      2.96 o 
   6   9   1       47.90       48.41      4.25 o 
  -6  10   1       56.20       58.25      4.98 o 
  -5  10   1       10.33        9.93      2.13 o 
  -4  10   1      688.13      682.47     10.35 o 
  -3  10   1      579.59      579.94      6.69 o 
  -2  10   1      187.28      186.14      1.76 o 
  -1  10   1      937.08      894.36      5.43 o 
   0  10   1     2038.09     2142.86     13.77 o 
   1  10   1      453.27      434.18      3.05 o 
   2  10   1      976.53      983.18      9.65 o 
   3  10   1      591.74      597.07      6.78 o 
   4  10   1      188.15      192.21      7.27 o 
   5  10   1      345.10      359.86      7.63 o 
   6  10   1       80.70       74.15      2.99 o 
  -6  11   1       50.65       45.91      5.21 o 
  -5  11   1      111.68      103.99      4.86 o 
  -4  11   1      171.47      161.66      5.18 o 
  -3  11   1       14.62       12.11      0.70 o 
  -2  11   1      419.45      402.45      4.43 o 
  -1  11   1      720.43      700.16      7.79 o 
   0  11   1      212.51      227.71      2.76 o 
   1  11   1      600.18      616.71      6.27 o 
   2  11   1       44.34       36.08      2.21 o 
   3  11   1        0.45        1.91      0.62 o 
   4  11   1       86.29       90.00      2.84 o 
   5  11   1      129.62      127.03      4.26 o 
  -6  12   1       53.31       56.62      5.18 o 
  -5  12   1       20.78       12.92      1.69 o 
  -4  12   1       26.60       33.17      1.66 o 
  -3  12   1       67.79       59.81      2.20 o 
  -2  12   1      253.51      248.28      3.17 o 
  -1  12   1      738.02      721.52      7.01 o 
   0  12   1      210.05      184.55      2.10 o 
   1  12   1      100.13      105.35      4.89 o 
   2  12   1      256.41      236.43      3.04 o 
   3  12   1      523.91      515.16      6.95 o 
   4  12   1      124.05      124.05      3.34 o 
   5  12   1       70.55       76.64      7.12 o 
  -6  13   1       12.86       10.81      1.68 o 
  -5  13   1       12.94       16.59      2.86 o 
  -4  13   1      133.60      123.18      7.43 o 
  -3  13   1      121.77      119.49      3.71 o 
  -2  13   1      380.60      380.10      4.33 o 
  -1  13   1      140.92      123.02      4.62 o 
   0  13   1       18.94       16.27      0.74 o 
   1  13   1      278.71      290.34      3.47 o 
   2  13   1      194.68      191.82      4.70 o 
   3  13   1        5.00        4.11      0.74 o 
   4  13   1        4.88        2.98      1.69 o 
   5  13   1       12.93       11.41      2.86 o 
  -5  14   1       30.67       26.93      2.67 o 
  -4  14   1      411.45      408.38     11.96 o 
  -3  14   1      287.96      272.36      7.38 o 
  -2  14   1       85.29       81.68      2.56 o 
  -1  14   1      333.89      327.70      3.68 o 
   0  14   1      963.03      993.02     17.08 o 
   1  14   1      447.27      467.63      5.76 o 
   2  14   1      559.17      589.96      8.53 o 
   3  14   1      214.32      211.04      8.40 o 
   4  14   1       55.38       58.08      3.44 o 
   5  14   1      155.12      167.80      9.03 o 
  -5  15   1       30.20       26.95      3.45 o 
  -4  15   1       69.69       66.26      5.28 o 
  -3  15   1       19.26       17.18      1.97 o 
  -2  15   1      145.54      150.50      3.15 o 
  -1  15   1      113.40      102.96      3.20 o 
   0  15   1        1.60        1.81      0.47 o 
   1  15   1       67.80       56.59      2.84 o 
   2  15   1       30.30       27.51      1.65 o 
   3  15   1        7.53        6.91      1.07 o 
   4  15   1       12.65        9.79      1.09 o 
   5  15   1        2.96        1.17      0.66 o 
  -5  16   1       13.97       10.12      1.69 o 
  -4  16   1      162.00      154.94     15.12 o 
  -3  16   1       78.80       80.27      2.47 o 
  -2  16   1       31.73       28.68      1.46 o 
  -1  16   1      160.85      160.62      3.69 o 
   0  16   1      374.46      369.37      4.56 o 
   1  16   1       96.47       95.08      2.07 o 
   2  16   1      149.85      147.81      5.91 o 
   3  16   1       70.90       63.09      5.53 o 
   4  16   1       18.94       21.39      8.22 o 
  -4  17   1       29.20       23.87      2.44 o 
  -3  17   1        1.00        0.15      0.42 o 
  -2  17   1        0.48        0.81      0.24 o 
  -1  17   1        1.47        2.06      0.32 o 
   0  17   1        1.28        1.68      0.38 o 
   1  17   1       32.57       31.12      2.99 o 
   2  17   1        1.05        0.38      0.34 o 
   3  17   1       15.46       15.18      1.40 o 
   4  17   1        0.41        1.17      0.59 o 
  -4  18   1       89.78       82.20      4.70 o 
  -3  18   1       83.62       71.19      9.39 o 
  -2  18   1       35.68       35.62      2.00 o 
  -1  18   1       53.48       52.94      4.73 o 
   0  18   1      166.32      154.24      5.02 o 
   1  18   1       65.58       81.36     12.40 o 
   2  18   1      101.46       97.31     10.41 o 
   3  18   1       28.06       26.61      4.40 o 
   4  18   1        1.28        4.26      1.91 o 
  -4  19   1       20.00       11.89      2.50 o 
  -3  19   1        0.24        1.76      0.59 o 
  -2  19   1       12.71       11.74      1.61 o 
  -1  19   1       22.57       11.80      1.98 o 
   0  19   1        5.58        2.08      0.52 o 
   1  19   1       37.43       34.90      5.94 o 
   2  19   1        3.05        1.17      0.88 o 
   3  19   1       61.03       47.70      5.43 o 
  -3  20   1       28.04       17.61      3.67 o 
  -2  20   1       88.75      100.40      3.96 o 
  -1  20   1      149.93      182.44      5.72 o 
   0  20   1      111.95      110.08      5.43 o 
   1  20   1        5.86        7.19      1.32 o 
   2  20   1       56.28       64.44      7.05 o 
   3  20   1      120.14      109.50      4.40 o 
  -2  21   1      195.67      201.38      6.31 o 
  -1  21   1      182.77      174.81      5.43 o 
   0  21   1        5.07        9.25      2.05 o 
   1  21   1        2.03        1.76      1.03 o 
  -7   0   2       34.97       38.02      4.99 o 
  -6   0   2       21.95       26.13      5.14 o 
  -5   0   2       71.78       77.35      5.14 o 
  -4   0   2      127.54      104.27      2.48 o 
  -3   0   2     1040.94     1228.82     15.41 o 
  -2   0   2       28.98       20.48      1.07 o 
  -1   0   2     2474.10     2466.13     16.29 o 
   0   0   2      472.49      479.92      6.24 o 
   1   0   2       24.15       39.19      1.04 o 
   2   0   2       10.85       40.14      1.34 o 
   3   0   2       20.86       10.80      0.92 o 
   4   0   2      433.88      425.95     11.89 o 
   5   0   2      287.24      286.80      8.81 o 
   6   0   2       21.86       18.93      3.23 o 
  -7   1   2        3.73        5.57      1.91 o 
  -6   1   2       66.88       74.47      3.27 o 
  -5   1   2      546.94      542.06     10.07 o 
  -4   1   2      177.53      173.38      2.46 o 
  -3   1   2      912.55      922.09      6.05 o 
  -2   1   2     2323.14     2391.20     17.77 o 
  -1   1   2        7.91       11.52      1.46 o 
   0   1   2        9.07        4.87      0.34 o 
   1   1   2     4985.05     5126.46     26.74 o 
   2   1   2      279.83      286.71      3.96 o 
   3   1   2      131.23      119.59      1.90 o 
   4   1   2      288.31      265.40     10.35 o 
   5   1   2        1.88        7.23      1.93 o 
   6   1   2        7.11        9.46      3.52 o 
  -7   2   2      105.80      112.58      4.84 o 
  -6   2   2        1.32        1.81      1.39 o 
  -5   2   2       14.21       26.41      2.79 o 
  -4   2   2     1209.55     1276.43     12.57 o 
  -3   2   2      410.90      423.90      5.78 o 
  -2   2   2      878.93      862.49      3.92 o 
  -1   2   2      278.37      273.45      1.57 o 
   0   2   2      128.99      125.78      1.00 o 
   1   2   2     2435.70     2411.78     20.74 o 
   2   2   2     2235.29     2237.38     13.15 o 
   3   2   2      174.23      184.15      3.22 o 
   4   2   2      137.85      141.17      6.38 o 
   5   2   2      272.92      292.38      6.28 o 
   6   2   2       18.22       17.80      2.07 o 
  -7   3   2       13.59       15.16      1.90 o 
  -6   3   2      126.39      143.91      3.94 o 
  -5   3   2      593.62      597.77     10.58 o 
  -4   3   2       44.90       45.71      1.50 o 
  -3   3   2      287.12      255.99      3.65 o 
  -2   3   2     2519.69     2497.85     12.52 o 
  -1   3   2      317.95      263.02      5.00 o 
   0   3   2       84.75       61.20      1.00 o 
   1   3   2     2199.05     2161.70      8.38 o 
   2   3   2       64.18       89.70      1.92 o 
   3   3   2       47.42       45.51      1.20 o 
   4   3   2      505.89      469.63     48.80 o 
   5   3   2        7.07        8.17      1.90 o 
   6   3   2        5.84       11.16      2.57 o 
  -7   4   2       89.26      102.16      4.84 o 
  -6   4   2        1.99        3.21      0.98 o 
  -5   4   2       46.38       42.07      3.38 o 
  -4   4   2      989.54     1000.49     20.12 o 
  -3   4   2      214.78      221.30      3.30 o 
  -2   4   2      907.12      896.37      4.18 o 
  -1   4   2     1641.10     1633.07      9.85 o 
   0   4   2      968.53      968.57      8.15 o 
   1   4   2     1260.09     1237.12      6.18 o 
   2   4   2     1268.31     1261.86     11.16 o 
   3   4   2      267.12      262.83      3.32 o 
   4   4   2      332.44      329.70     17.39 o 
   5   4   2      384.44      421.46      8.77 o 
   6   4   2       11.07       11.68      2.94 o 
  -7   5   2       31.62       30.82      4.40 o 
  -6   5   2      242.80      251.46      6.70 o 
  -5   5   2      646.41      677.09     20.11 o 
  -4   5   2       86.77       83.07      1.77 o 
  -3   5   2      404.93      385.34      3.15 o 
  -2   5   2     2289.11     2328.46     12.25 o 
  -1   5   2      861.74      802.21      4.85 o 
   0   5   2      295.97      230.27      5.21 o 
   1   5   2     2105.81     2164.65      8.47 o 
   2   5   2        3.43        4.34      0.63 o 
   3   5   2       61.15       56.71      1.37 o 
   4   5   2      385.45      398.04      7.88 o 
   5   5   2       10.10       16.31      2.15 o 
   6   5   2        1.32        1.01      0.87 o 
  -7   6   2       57.90       52.69      6.31 o 
  -6   6   2        5.48        8.04      1.76 o 
  -5   6   2       87.15       91.30     11.83 o 
  -4   6   2      959.56      939.90     22.22 o 
  -3   6   2      117.84      118.20      2.30 o 
  -2   6   2      770.39      723.85      4.66 o 
  -1   6   2     2630.09     2631.61     10.34 o 
   0   6   2     1883.74     2064.24     14.07 o 
   1   6   2     1417.39     1379.72      8.25 o 
   2   6   2     1052.12     1013.66      6.57 o 
   3   6   2      362.62      368.20      4.52 o 
   4   6   2      686.44      702.14     12.45 o 
   5   6   2      585.48      589.85     11.52 o 
   6   6   2       11.57        4.84      1.35 o 
  -6   7   2      408.56      385.10      8.95 o 
  -5   7   2      941.42      945.21     16.29 o 
  -4   7   2      150.18      146.60      4.35 o 
  -3   7   2      393.66      417.68      4.51 o 
  -2   7   2     2659.71     2691.60     15.35 o 
  -1   7   2     2476.23     2575.84     14.80 o 
   0   7   2     1840.30     2010.42     34.56 o 
   1   7   2     2134.44     2145.95     19.00 o 
   2   7   2        1.73        2.47      0.42 o 
   3   7   2      159.95      155.98      2.43 o 
   4   7   2      591.92      578.20     11.52 o 
   5   7   2       74.59       62.84      3.21 o 
   6   7   2        4.48        3.08      1.32 o 
  -6   8   2       56.87       57.13      3.24 o 
  -5   8   2       10.70       24.11      3.55 o 
  -4   8   2      218.80      222.04      3.90 o 
  -3   8   2       92.58       83.14      1.55 o 
  -2   8   2     2240.38     2314.30     19.66 o 
  -1   8   2     2592.17     2571.52     25.25 o 
   0   8   2       84.52       62.09      1.76 o 
   1   8   2      155.33      131.89      4.13 o 
   2   8   2      932.15      936.81      9.30 o 
   3   8   2      651.77      672.17     11.43 o 
   4   8   2      443.36      438.74      9.91 o 
   5   8   2      154.20      156.00      4.40 o 
  -6   9   2        6.14        3.38      0.98 o 
  -5   9   2       66.17       72.27      7.63 o 
  -4   9   2      121.36      128.26      4.71 o 
  -3   9   2      515.21      520.36      5.82 o 
  -2   9   2      196.58      166.78      5.73 o 
  -1   9   2      779.95      820.78     10.71 o 
   0   9   2      105.82      138.56      2.22 o 
   1   9   2     1731.22     1727.62     12.32 o 
   2   9   2       67.12       57.79      2.20 o 
   3   9   2       13.42       10.96      0.98 o 
   4   9   2        1.31        1.95      1.98 o 
   5   9   2        8.03        4.16      1.44 o 
  -6  10   2        4.09        1.70      1.61 o 
  -5  10   2       15.40       15.80      2.33 o 
  -4  10   2      490.77      474.52      6.86 o 
  -3  10   2       24.77       19.82      1.21 o 
  -2  10   2        1.30        0.66      0.64 o 
  -1  10   2        2.46        1.57      0.53 o 
   0  10   2      198.92      180.10      5.14 o 
   1  10   2      906.97      902.38      9.07 o 
   2  10   2      425.03      439.52      5.93 o 
   3  10   2        2.24        2.32      0.80 o 
   4  10   2        2.34        3.17      2.13 o 
   5  10   2      102.36      101.40     11.30 o 
  -6  11   2       79.94       84.08      5.50 o 
  -5  11   2      212.11      213.36      4.85 o 
  -4  11   2       53.67       53.31      2.24 o 
  -3  11   2      319.17      328.38      4.52 o 
  -2  11   2     1278.02     1324.54     12.61 o 
  -1  11   2      412.90      413.51      6.75 o 
   0  11   2       68.98       65.85      2.42 o 
   1  11   2      691.89      697.56      7.14 o 
   2  11   2      108.37      105.03      2.75 o 
   3  11   2      299.54      324.01      8.46 o 
   4  11   2      300.90      291.21      6.32 o 
   5  11   2        3.03        2.58      1.16 o 
  -6  12   2        0.37        2.28      0.92 o 
  -5  12   2       20.09       15.97      1.34 o 
  -4  12   2      187.34      180.44      5.25 o 
  -3  12   2        0.66        2.12      0.44 o 
  -2  12   2       46.15       47.40      2.25 o 
  -1  12   2      203.97      198.65      4.33 o 
   0  12   2      160.49      153.87      3.64 o 
   1  12   2      175.14      172.08      2.46 o 
   2  12   2      151.57      143.37      4.26 o 
   3  12   2       43.27       38.50      1.61 o 
   4  12   2       81.83       88.77      3.67 o 
   5  12   2      100.49      102.35     14.46 o 
  -6  13   2       66.64       62.80      9.39 o 
  -5  13   2      140.97      143.20      3.63 o 
  -4  13   2        6.93        9.13      1.24 o 
  -3  13   2       50.91       61.06      5.57 o 
  -2  13   2      435.66      437.17      8.48 o 
  -1  13   2      170.95      157.95      4.40 o 
   0  13   2       39.07       39.88      1.91 o 
   1  13   2      308.98      310.32      5.83 o 
   2  13   2        4.41        4.18      0.50 o 
   3  13   2       64.95       61.78      6.60 o 
   4  13   2      132.94      128.27      3.96 o 
   5  13   2        4.41        3.56      1.32 o 
  -5  14   2       15.99       12.61      2.50 o 
  -4  14   2      141.28      131.82      4.19 o 
  -3  14   2        0.52        1.17      0.59 o 
  -2  14   2       15.35       15.41      2.28 o 
  -1  14   2      139.88      133.61      5.65 o 
   0  14   2      195.18      196.80     10.05 o 
   1  14   2      156.61      151.75      3.95 o 
   2  14   2       26.43       23.84      2.44 o 
   3  14   2        0.73        1.31      0.62 o 
   4  14   2       44.05       46.46      3.89 o 
  -5  15   2       92.03       91.37      4.55 o 
  -4  15   2       24.37       25.09      2.43 o 
  -3  15   2        4.55        6.58      1.02 o 
  -2  15   2       10.46        9.08      1.39 o 
  -1  15   2        6.99        7.21      1.47 o 
   0  15   2       90.79       94.12      4.58 o 
   1  15   2      294.89      304.70      6.74 o 
   2  15   2       42.36       33.28      3.67 o 
   3  15   2       48.08       33.22      2.33 o 
   4  15   2        8.73        8.42      1.76 o 
  -5  16   2        6.70        3.38      1.17 o 
  -4  16   2       13.03       12.13      1.06 o 
  -3  16   2      118.54      105.88      3.16 o 
  -2  16   2      661.98      678.11     16.00 o 
  -1  16   2      341.89      308.94     36.03 o 
   0  16   2        4.21        1.66      0.62 o 
   1  16   2       18.92       16.69      1.67 o 
   2  16   2      302.61      303.07     14.39 o 
   3  16   2      351.94      348.36      7.00 o 
   4  16   2      121.76      126.52      5.58 o 
  -4  17   2       48.92       32.00      5.58 o 
  -3  17   2      215.10      207.84     13.94 o 
  -2  17   2      426.61      466.46     11.60 o 
  -1  17   2      153.24      166.30      4.99 o 
   0  17   2       61.87       73.52     14.24 o 
   1  17   2      277.68      275.05      4.73 o 
   2  17   2       69.55       63.99      4.26 o 
   3  17   2       66.95       71.19      3.96 o 
   4  17   2       43.81       46.23      5.58 o 
  -4  18   2      112.01       92.62      8.66 o 
  -3  18   2       15.15       16.29      2.79 o 
  -2  18   2       17.54       18.05      2.20 o 
  -1  18   2       53.93       48.88      8.81 o 
   0  18   2      137.85      121.53      4.11 o 
   1  18   2      164.18      158.23      5.28 o 
   2  18   2       68.62       58.71      3.52 o 
   3  18   2       20.06       19.81      2.94 o 
  -4  19   2        5.55        4.11      1.32 o 
  -3  19   2       34.19       34.79      4.11 o 
  -2  19   2       77.35       76.91      4.26 o 
  -1  19   2       13.53       10.57      1.61 o 
   0  19   2        0.40        2.05      1.03 o 
   1  19   2       40.57       40.80      2.94 o 
   2  19   2        4.04       10.13      1.91 o 
   3  19   2       17.47       23.19      3.38 o 
  -3  20   2        7.79        6.90      1.91 o 
  -2  20   2       21.44       23.19      2.94 o 
  -1  20   2       39.97       43.89      4.99 o 
   0  20   2       54.54       51.37      5.72 o 
   1  20   2       54.77       54.45      6.31 o 
   2  20   2       33.12       30.68      3.96 o 
  -2  21   2       17.04       17.17      3.82 o 
  -1  21   2       14.04       15.85      2.35 o 
   0  21   2       11.32       12.62      1.91 o 
   1  21   2       36.96       40.66      4.84 o 
  -1  22   2        3.09        2.35      0.88 o 
   0  22   2       15.69        7.49      2.50 o 
  -7   0   3        3.48        4.99      1.61 o 
  -6   0   3        6.98       12.92      2.20 o 
  -5   0   3      112.46      124.17      6.31 o 
  -4   0   3       74.17       65.00      7.05 o 
  -3   0   3       53.86       56.93      2.08 o 
  -2   0   3     1065.42     1115.94     17.69 o 
  -1   0   3      189.26      186.74      2.64 o 
   0   0   3      253.54      253.41      4.48 o 
   1   0   3     1445.35     1469.79     12.56 o 
   2   0   3       16.61       14.00      0.98 o 
   3   0   3       76.06       77.76      2.33 o 
   4   0   3      333.65      344.63      9.98 o 
   5   0   3       42.49       38.02      3.52 o 
  -7   1   3        6.96        6.60      1.36 o 
  -6   1   3      370.85      391.15     13.06 o 
  -5   1   3      256.96      271.65     12.99 o 
  -4   1   3        8.64        9.26      0.63 o 
  -3   1   3     1596.53     1598.19     11.78 o 
  -2   1   3      645.14      615.42      4.15 o 
  -1   1   3        3.34        4.21      0.75 o 
   0   1   3      821.79      753.63      5.30 o 
   1   1   3      999.11     1000.99      6.36 o 
   2   1   3        1.96        3.07      0.70 o 
   3   1   3      353.10      352.45      8.59 o 
   4   1   3       63.74       68.62      3.36 o 
   5   1   3        2.11        1.84      1.47 o 
  -7   2   3        0.10        1.47      1.54 o 
  -6   2   3       10.75       10.96      2.64 o 
  -5   2   3      155.83      164.52      4.66 o 
  -4   2   3       39.29       42.42      1.53 o 
  -3   2   3       18.60       18.89      0.85 o 
  -2   2   3     1149.54     1157.97      7.14 o 
  -1   2   3      473.34      518.37      6.50 o 
   0   2   3      586.81      606.91      5.68 o 
   1   2   3     1095.13     1049.56      9.18 o 
   2   2   3        2.53        3.84      0.93 o 
   3   2   3      231.97      238.20      6.85 o 
   4   2   3      608.83      580.16     10.43 o 
   5   2   3       64.91       62.14      4.40 o 
  -7   3   3       18.34       11.47      1.55 o 
  -6   3   3      680.09      688.00     18.30 o 
  -5   3   3      546.52      525.73     14.68 o 
  -4   3   3       26.81       30.05      1.14 o 
  -3   3   3     1295.93     1325.56      8.33 o 
  -2   3   3     1550.51     1565.13      9.41 o 
  -1   3   3     1928.38     2048.45     21.79 o 
   0   3   3     2607.33     2657.29     10.12 o 
   1   3   3      991.74      997.71     17.12 o 
   2   3   3       21.24       19.45      0.81 o 
   3   3   3      799.59      755.43     11.07 o 
   4   3   3      440.03      422.51     26.71 o 
   5   3   3       41.67       33.43      3.28 o 
  -7   4   3       11.45        8.66      2.35 o 
  -6   4   3       26.04       20.37      2.79 o 
  -5   4   3        0.19        3.54      1.19 o 
  -4   4   3       14.86       14.33      1.30 o 
  -3   4   3        0.85        3.08      0.51 o 
  -2   4   3      361.04      332.80      2.73 o 
  -1   4   3      231.31      259.18      3.93 o 
   0   4   3       79.93       90.35      2.96 o 
   1   4   3      574.24      545.99      3.92 o 
   2   4   3        9.08        6.08      0.89 o 
   3   4   3       94.89       99.81      3.61 o 
   4   4   3      149.32      164.58      4.24 o 
   5   4   3        0.50        4.38      3.60 o 
  -7   5   3        2.20        6.02      2.05 o 
  -6   5   3      188.10      209.75      6.56 o 
  -5   5   3      348.87      362.32      7.06 o 
  -4   5   3      443.65      467.07      6.40 o 
  -3   5   3     2901.38     2978.17     65.72 o 
  -2   5   3      776.58      774.05      7.76 o 
  -1   5   3       25.32       14.10      1.06 o 
   0   5   3     1566.91     1503.21     14.83 o 
   1   5   3     2894.50     2999.61     17.22 o 
   2   5   3      410.64      417.81      4.62 o 
   3   5   3      494.19      498.71      9.33 o 
   4   5   3      117.14      103.83      3.34 o 
   5   5   3       25.80       28.19      3.45 o 
  -7   6   3        4.69        2.94      1.32 o 
  -6   6   3        4.32        5.64      1.25 o 
  -5   6   3       75.69       74.18      3.02 o 
  -4   6   3      129.64      136.00      7.28 o 
  -3   6   3       64.83       65.10      3.33 o 
  -2   6   3      236.21      230.10      1.99 o 
  -1   6   3       32.45       25.84      1.23 o 
   0   6   3      284.86      280.87      2.82 o 
   1   6   3     2122.70     2214.93     26.71 o 
   2   6   3      138.45      134.19      2.10 o 
   3   6   3       54.46       51.58      3.02 o 
   4   6   3      139.63      143.29      3.99 o 
   5   6   3       38.39       51.02      4.39 o 
  -6   7   3      301.51      325.01     11.82 o 
  -5   7   3      253.42      244.41      4.39 o 
  -4   7   3       72.81       69.79      3.07 o 
  -3   7   3     1654.36     1648.59     28.45 o 
  -2   7   3     1456.45     1428.75     21.95 o 
  -1   7   3      515.74      501.17      3.52 o 
   0   7   3      870.70      852.59     11.08 o 
   1   7   3      848.72      817.80      8.14 o 
   2   7   3      155.60      152.16      2.29 o 
   3   7   3      755.92      766.26     10.70 o 
   4   7   3      214.19      202.59     12.18 o 
   5   7   3        2.33        5.37      1.71 o 
  -6   8   3        0.03        3.52      1.83 o 
  -5   8   3       25.90       24.55      2.85 o 
  -4   8   3        0.26        1.06      1.38 o 
  -3   8   3        7.41        7.78      0.69 o 
  -2   8   3      215.88      203.19      5.04 o 
  -1   8   3        6.45        4.65      0.40 o 
   0   8   3       32.74       28.22      1.00 o 
   1   8   3      360.51      352.76      6.16 o 
   2   8   3        0.84        2.33      0.68 o 
   3   8   3       74.35       73.78      3.06 o 
   4   8   3      189.22      204.15      5.18 o 
   5   8   3       16.48       12.49      2.64 o 
  -6   9   3      290.43      301.25      8.17 o 
  -5   9   3      167.61      169.52      5.40 o 
  -4   9   3       18.50       19.05      2.52 o 
  -3   9   3     1028.03     1079.41     13.83 o 
  -2   9   3      981.08      968.88      9.38 o 
  -1   9   3      297.39      295.88     11.96 o 
   0   9   3      485.75      489.82      6.91 o 
   1   9   3      730.96      730.89      7.94 o 
   2   9   3      202.61      215.04      3.67 o 
   3   9   3      536.65      559.89      8.16 o 
   4   9   3      124.97      122.87      4.77 o 
   5   9   3        2.63        2.13      1.25 o 
  -6  10   3        4.92        9.83      1.47 o 
  -5  10   3       57.82       49.78      4.32 o 
  -4  10   3        0.56        1.17      0.39 o 
  -3  10   3      112.23      103.00      3.70 o 
  -2  10   3       75.71       65.74      2.37 o 
  -1  10   3      152.54      150.23      3.11 o 
   0  10   3      233.70      229.15      4.01 o 
   1  10   3      142.26      120.86      3.73 o 
   2  10   3      170.96      181.38      4.75 o 
   3  10   3        5.80        6.85      1.04 o 
   4  10   3      258.72      268.34     10.05 o 
   5  10   3       43.64       37.72      4.70 o 
  -6  11   3      225.09      218.01      5.07 o 
  -5  11   3      241.58      246.51     16.59 o 
  -4  11   3        2.07        4.37      0.75 o 
  -3  11   3       71.99       77.74      2.89 o 
  -2  11   3       55.23       59.73      2.20 o 
  -1  11   3      265.17      278.65      9.10 o 
   0  11   3      767.60      780.35     23.19 o 
   1  11   3      164.16      162.13      2.77 o 
   2  11   3      147.49      135.40      8.04 o 
   3  11   3       10.36       11.01      1.73 o 
   4  11   3       70.92       69.62      3.80 o 
  -6  12   3       17.31       15.41      2.20 o 
  -5  12   3        0.11        2.03      0.70 o 
  -4  12   3       39.68       35.36      4.86 o 
  -3  12   3      588.74      592.04      9.43 o 
  -2  12   3     1506.48     1300.15     61.65 o 
  -1  12   3      125.42       99.18      2.44 o 
   0  12   3        0.37        0.89      0.81 o 
   1  12   3      388.34      384.60      5.67 o 
   2  12   3      402.55      410.62      5.96 o 
   3  12   3      417.43      413.05     17.67 o 
   4  12   3      120.00      111.88     18.27 o 
  -5  13   3       53.48       46.29      4.87 o 
  -4  13   3       65.56       61.28      8.81 o 
  -3  13   3      423.93      437.70      9.68 o 
  -2  13   3       38.12       42.86      2.94 o 
  -1  13   3        2.31        2.91      0.49 o 
   0  13   3      199.37      206.52      6.31 o 
   1  13   3      411.36      409.00      5.65 o 
   2  13   3       21.09       19.07      2.67 o 
   3  13   3       22.36       24.24      1.41 o 
   4  13   3        3.85        4.96      1.24 o 
  -5  14   3       11.00        7.19      1.91 o 
  -4  14   3       15.62       10.27      1.71 o 
  -3  14   3       25.62       15.47      3.82 o 
  -2  14   3       42.05       36.55      2.64 o 
  -1  14   3       40.42       43.15      6.16 o 
   0  14   3       64.01       64.29      3.96 o 
   1  14   3      205.38      192.29      2.90 o 
   2  14   3       11.92       10.69      1.34 o 
   3  14   3       10.99        7.83      1.17 o 
   4  14   3        4.69        6.00      1.91 o 
  -5  15   3       44.18       27.45      7.49 o 
  -4  15   3       18.96       17.03      3.08 o 
  -3  15   3      419.85      438.28     14.24 o 
  -2  15   3      396.38      415.23     10.71 o 
  -1  15   3      127.58      121.53      4.40 o 
   0  15   3       88.21      101.72      4.11 o 
   1  15   3      158.92      141.82      7.56 o 
   2  15   3      123.44      138.12      5.58 o 
   3  15   3      273.12      286.95      9.10 o 
   4  15   3       52.43       36.40      4.84 o 
  -5  16   3       13.55        7.05      3.08 o 
  -4  16   3        9.70        5.43      1.32 o 
  -3  16   3        0.95        1.91      0.59 o 
  -2  16   3       55.10       54.75      9.98 o 
  -1  16   3       21.61       15.85      3.23 o 
   0  16   3       31.90       25.25      4.84 o 
   1  16   3      106.06       98.19      5.58 o 
   2  16   3       13.87       15.12      2.35 o 
   3  16   3       50.98       51.08      6.31 o 
  -4  17   3       11.57       14.24      2.50 o 
  -3  17   3      167.10      178.92      6.02 o 
  -2  17   3      169.93      197.42      6.46 o 
  -1  17   3       94.01      105.09      5.72 o 
   0  17   3       70.99       74.27      9.39 o 
   1  17   3       80.05       73.39      4.40 o 
   2  17   3       26.01       32.14      3.96 o 
   3  17   3       98.89      121.83      5.43 o 
  -4  18   3        1.26        1.47      0.59 o 
  -3  18   3        0.66        4.55      1.76 o 
  -2  18   3        9.04        5.72      1.32 o 
  -1  18   3        5.49        4.70      1.32 o 
   0  18   3       27.27       27.15      5.28 o 
   1  18   3       52.22       44.91      5.28 o 
   2  18   3        0.18        3.52      2.05 o 
  -3  19   3       62.66       71.77      3.52 o 
  -2  19   3       17.92       23.34      3.38 o 
  -1  19   3       43.40       48.73      5.43 o 
   0  19   3      142.16      137.53      4.84 o 
   1  19   3      142.65      142.23      5.43 o 
   2  19   3        7.25       10.13      2.05 o 
  -3  20   3        1.33        4.70      1.91 o 
  -2  20   3       24.36       15.41      3.52 o 
  -1  20   3        0.49        1.76      1.17 o 
   0  20   3        8.90        3.38      1.17 o 
   1  20   3        1.01        1.91      1.17 o 
  -2  21   3       30.13       31.56      3.96 o 
  -1  21   3       31.95       34.20      4.11 o 
   0  21   3       34.96       36.99      4.40 o 
  -7   0   4      175.05      161.16      6.46 o 
  -6   0   4       11.50        7.63      2.20 o 
  -5   0   4       14.03       17.47      3.82 o 
  -4   0   4       16.28       12.67      1.14 o 
  -3   0   4      145.82      140.54      2.96 o 
  -2   0   4      223.82      230.81     10.27 o 
  -1   0   4     1034.49     1089.33     20.18 o 
   0   0   4      176.55      156.76      7.78 o 
   1   0   4      467.00      490.43     15.26 o 
   2   0   4       42.37       35.63      6.02 o 
   3   0   4       92.26       90.86     16.29 o 
   4   0   4        0.43        0.15      1.76 o 
   5   0   4        6.45        6.31      2.20 o 
  -7   1   4      122.41      108.17      8.95 o 
  -6   1   4      449.52      476.28     10.24 o 
  -5   1   4      149.01      148.94      4.84 o 
  -4   1   4      349.81      358.24      5.68 o 
  -3   1   4     1555.45     1637.29     25.66 o 
  -2   1   4      744.00      747.62      7.59 o 
  -1   1   4     2173.54     2195.13     17.65 o 
   0   1   4     1288.55     1298.39     12.51 o 
   1   1   4      226.80      227.27      2.84 o 
   2   1   4      548.06      530.08      6.87 o 
   3   1   4      649.22      645.09     16.59 o 
   4   1   4      151.25      134.80      4.04 o 
   5   1   4      106.75       96.33     11.67 o 
  -7   2   4       19.38       11.16      4.11 o 
  -6   2   4       54.38       41.16      4.09 o 
  -5   2   4        0.05        1.59      0.62 o 
  -4   2   4       57.47       55.50      2.86 o 
  -3   2   4      257.96      259.94      3.47 o 
  -2   2   4      228.52      231.48      2.80 o 
  -1   2   4        2.32        6.51      1.29 o 
   0   2   4      383.05      374.71      7.61 o 
   1   2   4      239.15      252.77      8.52 o 
   2   2   4       15.51       11.81      0.99 o 
   3   2   4      447.30      424.71      8.20 o 
   4   2   4      101.81      102.73      4.41 o 
   5   2   4        0.08        2.84      1.23 o 
  -6   3   4      198.42      190.77      7.21 o 
  -5   3   4       88.29       88.96      9.39 o 
  -4   3   4      457.27      461.63      7.03 o 
  -3   3   4     1504.86     1551.21     16.32 o 
  -2   3   4       85.96       79.75      1.77 o 
  -1   3   4      518.66      485.56      5.29 o 
   0   3   4     1094.57     1099.45     10.67 o 
   1   3   4      447.08      455.03      5.21 o 
   2   3   4      499.48      497.85      7.57 o 
   3   3   4      236.94      243.95      7.12 o 
   4   3   4        5.49        6.62      1.49 o 
   5   3   4       69.34       76.18      4.40 o 
  -6   4   4       11.33       12.02      3.89 o 
  -5   4   4       27.39       22.01      3.73 o 
  -4   4   4      149.38      147.57      5.23 o 
  -3   4   4       51.97       57.53      1.91 o 
  -2   4   4        4.04        4.32      0.64 o 
  -1   4   4      258.91      239.16      2.86 o 
   0   4   4       99.48       92.76      4.39 o 
   1   4   4      123.66      121.42      3.00 o 
   2   4   4      124.39      109.57      3.92 o 
   3   4   4       85.01       87.81      4.77 o 
   4   4   4        7.77       10.25      1.76 o 
   5   4   4        1.78        1.61      1.47 o 
  -6   5   4      169.50      179.74     15.41 o 
  -5   5   4       39.23       45.47      7.02 o 
  -4   5   4      340.95      351.58      6.08 o 
  -3   5   4     1488.05     1492.44     33.34 o 
  -2   5   4      106.67      102.78      1.64 o 
  -1   5   4      317.20      302.54      3.34 o 
   0   5   4      778.60      778.76      7.79 o 
   1   5   4      692.49      693.49     13.97 o 
   2   5   4      903.30      927.24     16.03 o 
   3   5   4      309.74      321.81      8.15 o 
   4   5   4        3.31        4.40      1.30 o 
   5   5   4       68.08       72.21      4.26 o 
  -6   6   4       27.50       21.76      5.65 o 
  -5   6   4       24.28       20.59      3.14 o 
  -4   6   4      539.83      526.61      8.09 o 
  -3   6   4      119.12      113.97      3.13 o 
  -2   6   4       27.43       23.38      1.18 o 
  -1   6   4       12.58        9.47      0.54 o 
   0   6   4       35.11       33.29      0.91 o 
   1   6   4      216.28      198.80      3.09 o 
   2   6   4      817.69      841.54     12.13 o 
   3   6   4       68.87       74.84      5.36 o 
   4   6   4       52.92       51.76      4.30 o 
  -6   7   4      293.32      292.83     11.96 o 
  -5   7   4       51.04       43.53      5.19 o 
  -4   7   4        4.02        3.41      0.56 o 
  -3   7   4       72.66       74.31      2.68 o 
  -2   7   4       73.07       73.23      4.01 o 
  -1   7   4     1183.71     1215.41     13.07 o 
   0   7   4      635.63      628.39     23.81 o 
   1   7   4       10.06        7.94      0.73 o 
   2   7   4        4.27        3.90      0.85 o 
   3   7   4      181.86      194.36      4.51 o 
   4   7   4      101.79       87.21      3.13 o 
  -6   8   4        1.29        1.45      0.70 o 
  -5   8   4       42.66       35.87      3.90 o 
  -4   8   4        3.25        3.70      0.73 o 
  -3   8   4      356.97      347.25      5.71 o 
  -2   8   4       16.45       12.65      1.02 o 
  -1   8   4      297.94      303.75      7.88 o 
   0   8   4        8.99        6.30      0.55 o 
   1   8   4      225.29      200.88      3.37 o 
   2   8   4        4.75        5.20      0.77 o 
   3   8   4      134.67      135.24      3.57 o 
   4   8   4        0.44        2.66      1.17 o 
  -6   9   4      132.27      120.70      5.02 o 
  -5   9   4      141.23      119.26      8.53 o 
  -4   9   4      515.02      538.61     12.06 o 
  -3   9   4     1118.10     1148.00     22.15 o 
  -2   9   4      152.53      162.86      5.11 o 
  -1   9   4      474.94      489.28      9.32 o 
   0   9   4      895.50      934.96     13.00 o 
   1   9   4      543.12      566.76      8.24 o 
   2   9   4      379.10      386.07      9.02 o 
   3   9   4      180.82      174.76     12.55 o 
   4   9   4       47.91       46.79      6.46 o 
  -6  10   4        2.60        1.61      1.03 o 
  -5  10   4        1.45        0.59      0.73 o 
  -4  10   4        0.23        1.11      1.09 o 
  -3  10   4       30.73       27.52      3.20 o 
  -2  10   4       22.22       27.25      1.07 o 
  -1  10   4       36.22       31.71      1.17 o 
   0  10   4      243.72      235.49      4.31 o 
   1  10   4      227.82      211.63      3.57 o 
   2  10   4       12.11        9.78      1.34 o 
   3  10   4       43.43       37.38      6.02 o 
   4  10   4        7.40        5.38      1.83 o 
  -5  11   4       17.13       13.75      3.08 o 
  -4  11   4      102.23      109.58      4.58 o 
  -3  11   4      627.62      637.97     11.24 o 
  -2  11   4      201.57      213.27      6.46 o 
  -1  11   4      297.60      324.52      9.10 o 
   0  11   4      153.35      159.87      2.41 o 
   1  11   4       75.01       73.77      2.42 o 
   2  11   4      274.51      303.09      9.76 o 
   3  11   4      202.55      206.10      4.95 o 
   4  11   4       13.85        7.05      1.44 o 
  -5  12   4        1.81        1.61      0.49 o 
  -4  12   4       25.64       21.30      3.96 o 
  -3  12   4       22.90       22.42      3.01 o 
  -2  12   4       10.00        2.20      1.47 o 
  -1  12   4       13.98       14.68      1.91 o 
   0  12   4       17.27       11.45      1.76 o 
   1  12   4       29.45       19.80      2.28 o 
   2  12   4        3.06        2.18      0.57 o 
   3  12   4      107.40      100.01      3.13 o 
   4  12   4       12.02        8.51      2.35 o 
  -5  13   4       31.51       25.83      4.99 o 
  -4  13   4       96.43      108.47     10.13 o 
  -3  13   4      504.94      508.44     14.68 o 
  -2  13   4      205.95      212.83      6.60 o 
  -1  13   4      232.70      261.41      7.63 o 
   0  13   4      161.31      173.20      5.87 o 
   1  13   4      135.05      119.94      6.50 o 
   2  13   4      257.52      304.58      7.85 o 
   3  13   4      156.58      156.46      6.31 o 
  -5  14   4        0.16        0.73      0.73 o 
  -4  14   4       26.22       27.74      4.84 o 
  -3  14   4        0.08        1.32      1.03 o 
  -2  14   4        4.77        2.50      1.61 o 
  -1  14   4        8.50        6.90      1.91 o 
   0  14   4       78.81       70.16      3.38 o 
   1  14   4       13.39        8.07      1.61 o 
   2  14   4       32.64       25.83      5.14 o 
   3  14   4       56.92       52.69      6.31 o 
  -4  15   4       75.71       74.27     12.62 o 
  -3  15   4      112.87      126.96     22.90 o 
  -2  15   4       32.39       32.00      2.50 o 
  -1  15   4      289.07      306.18      8.51 o 
   0  15   4      349.22      385.44     11.01 o 
   1  15   4      104.13      110.82      6.02 o 
   2  15   4       32.51       40.22      5.14 o 
   3  15   4       34.20       30.68      4.11 o 
  -4  16   4        6.69        3.52      1.91 o 
  -3  16   4       52.06       47.70      5.58 o 
  -2  16   4       13.49        7.78      2.05 o 
  -1  16   4       24.77       22.46      2.20 o 
   0  16   4        2.63       -0.15      1.61 o 
   1  16   4        9.16        8.37      2.64 o 
   2  16   4        0.02       -0.88      1.61 o 
  -4  17   4        4.22        3.52      1.32 o 
  -3  17   4       16.19       27.89      3.82 o 
  -2  17   4        1.24        1.17      1.47 o 
  -1  17   4       36.63       53.28      3.67 o 
   0  17   4       60.95       69.43      3.38 o 
   1  17   4       22.44       18.35      2.79 o 
   2  17   4        7.71       11.30      2.64 o 
  -3  18   4       40.55       31.85      3.96 o 
  -2  18   4       73.35       48.58     10.27 o 
  -1  18   4       18.85       16.44      2.35 o 
   0  18   4        4.24        2.20      1.32 o 
   1  18   4        0.90        4.55      2.20 o 
  -2  19   4       50.37       47.12      5.72 o 
  -1  19   4       43.10       44.91      5.28 o 
   0  19   4       21.09       20.99      3.08 o 
   1  19   4       34.61       36.55      4.40 o 
  -1  20   4        0.25        0.73      1.17 o 
  -6   0   5        3.10        0.59      1.03 o 
  -5   0   5      252.41      237.78      7.93 o 
  -4   0   5       28.41       25.39      3.23 o 
  -3   0   5       11.58       15.36      1.57 o 
  -2   0   5      766.74      752.26     14.82 o 
  -1   0   5      119.99      113.06      8.81 o 
   0   0   5      122.79      118.85      4.98 o 
   1   0   5        3.30        1.32      1.61 o 
   2   0   5       17.86       18.05      4.11 o 
   3   0   5        1.13        1.91      2.35 o 
   4   0   5       40.31       31.85      4.26 o 
  -6   1   5       24.17       17.95      3.05 o 
  -5   1   5      270.34      250.22      7.01 o 
  -4   1   5     1045.24     1083.20     25.04 o 
  -3   1   5      498.87      507.08      7.29 o 
  -2   1   5      133.23      113.86      2.22 o 
  -1   1   5      850.92      854.27      9.32 o 
   0   1   5      674.16      694.06      8.79 o 
   1   1   5     1124.55     1083.58     70.32 o 
   2   1   5     1034.63     1065.51     17.38 o 
   3   1   5       10.94       13.63      1.87 o 
   4   1   5       51.54       68.81      4.02 o 
  -6   2   5        3.67        1.78      0.62 o 
  -5   2   5      388.36      376.47     10.13 o 
  -4   2   5      393.14      375.71     12.48 o 
  -3   2   5       14.26       13.20      1.32 o 
  -2   2   5      245.49      232.11      3.30 o 
  -1   2   5        5.26        4.20      1.55 o 
   0   2   5       50.90       37.13      2.39 o 
   1   2   5      646.11      626.79     17.42 o 
   2   2   5      128.48      120.60     10.64 o 
   3   2   5       79.01       83.16      3.73 o 
   4   2   5       15.78        6.87      1.69 o 
  -6   3   5       54.95       42.92      6.84 o 
  -5   3   5        8.56       12.32      1.97 o 
  -4   3   5        7.01        8.63      0.79 o 
  -3   3   5       17.26       19.94      1.34 o 
  -2   3   5      380.80      362.39      4.99 o 
  -1   3   5     1145.63     1163.80     12.28 o 
   0   3   5        3.05        3.66      0.67 o 
   1   3   5       13.45        7.43      0.73 o 
   2   3   5      254.37      263.63      6.38 o 
   3   3   5       79.60       82.05      5.65 o 
   4   3   5      114.44      100.49      5.14 o 
  -6   4   5        2.82        1.91      0.83 o 
  -5   4   5       72.27       59.99      7.33 o 
  -4   4   5       10.79        9.96      1.49 o 
  -3   4   5       51.00       47.98      2.04 o 
  -2   4   5      620.15      605.79      9.00 o 
  -1   4   5      107.68       97.17      5.54 o 
   0   4   5       80.99       74.12      2.96 o 
   1   4   5        1.48        1.83      0.71 o 
   2   4   5        4.72        4.13      1.38 o 
   3   4   5       13.67       15.43      4.55 o 
   4   4   5       34.38       28.55      3.23 o 
  -6   5   5       50.11       38.98      5.03 o 
  -5   5   5       94.50       85.82      7.05 o 
  -4   5   5      361.77      358.43      5.95 o 
  -3   5   5      406.89      415.46      5.98 o 
  -2   5   5      504.62      487.96      9.57 o 
  -1   5   5      940.20      987.75     27.00 o 
   0   5   5      115.53      113.06      4.04 o 
   1   5   5      153.30      143.61      2.68 o 
   2   5   5      551.66      607.73     10.69 o 
   3   5   5       92.52       94.37      7.05 o 
   4   5   5      109.77      101.42      4.99 o 
  -6   6   5        3.59        1.45      0.73 o 
  -5   6   5      122.70      121.47     12.53 o 
  -4   6   5       11.19       10.15      1.46 o 
  -3   6   5       91.28       85.37      5.61 o 
  -2   6   5       52.58       50.18      4.67 o 
  -1   6   5        0.33        0.53      1.78 o 
   0   6   5        7.17        5.12      0.80 o 
   1   6   5       15.84       15.14      1.18 o 
   2   6   5        1.58        4.06      1.68 o 
   3   6   5       91.01       78.50      2.90 o 
   4   6   5        7.95        3.52      1.61 o 
  -6   7   5        3.21        2.58      0.73 o 
  -5   7   5       54.81       45.41      8.66 o 
  -4   7   5      249.54      246.88      5.33 o 
  -3   7   5       73.05       69.63      2.52 o 
  -2   7   5       21.08       24.09      1.06 o 
  -1   7   5      362.44      378.55      9.76 o 
   0   7   5       85.13       77.15      5.82 o 
   1   7   5      124.50      123.83      7.03 o 
   2   7   5      229.95      236.93      5.37 o 
   3   7   5        1.56        4.04      1.98 o 
  -6   8   5        0.21        0.15      0.44 o 
  -5   8   5      109.48      101.82      5.65 o 
  -4   8   5       23.01       17.83      3.28 o 
  -3   8   5        9.04        6.46      0.57 o 
  -2   8   5      256.01      271.65      5.22 o 
  -1   8   5       46.82       41.51      3.38 o 
   0   8   5        3.70        2.15      1.09 o 
   1   8   5       18.92       17.97      2.12 o 
   2   8   5       14.19        8.98      1.62 o 
   3   8   5        5.83        6.91      1.83 o 
  -5   9   5       46.95       40.52      5.09 o 
  -4   9   5      260.62      269.37      6.22 o 
  -3   9   5      211.91      196.53      4.99 o 
  -2   9   5       78.58       85.16      3.23 o 
  -1   9   5      217.47      238.51      5.15 o 
   0   9   5       64.36       64.95      4.03 o 
   1   9   5      278.39      274.49      8.51 o 
   2   9   5      464.09      509.84     20.48 o 
   3   9   5        8.14        6.17      1.40 o 
  -5  10   5       87.15       83.04      5.28 o 
  -4  10   5      106.61      105.24      4.54 o 
  -3  10   5       14.66       13.18      1.96 o 
  -2  10   5      108.55      117.51      2.58 o 
  -1  10   5        4.54        2.03      0.31 o 
   0  10   5        3.12        1.34      0.80 o 
   1  10   5      111.35      104.44      3.68 o 
   3  10   5       31.56       27.58      2.79 o 
  -5  11   5       95.92       95.26      6.75 o 
  -4  11   5       88.44       82.93     10.42 o 
  -3  11   5       64.49       68.69      4.11 o 
  -2  11   5      201.51      195.95      6.60 o 
  -1  11   5      667.61      668.13     16.15 o 
   0  11   5      199.55      181.83      4.99 o 
   1  11   5       95.21      101.55      5.28 o 
   2  11   5      191.95      211.65      7.49 o 
  -4  12   5       34.64       27.89      6.02 o 
  -3  12   5        1.10        5.43      1.91 o 
  -2  12   5      161.00      173.34      6.02 o 
  -1  12   5       83.57       72.51      3.96 o 
   0  12   5       12.02        8.37      2.35 o 
   1  12   5       16.33       16.73      2.20 o 
   2  12   5        9.97        4.70      2.20 o 
  -4  13   5      121.31      104.07      6.60 o 
  -3  13   5       92.61      110.52      6.31 o 
  -2  13   5       84.51       97.17      8.37 o 
  -1  13   5      275.23      291.21      8.95 o 
   0  13   5      128.57      121.53      6.60 o 
   1  13   5      127.90      136.21      5.43 o 
   2  13   5      160.56      188.17      7.34 o 
  -4  14   5       13.18       14.82      2.50 o 
  -3  14   5        7.50        9.98      1.61 o 
  -2  14   5       96.26      104.80     13.80 o 
  -1  14   5        0.38        3.23      1.76 o 
   0  14   5        8.70        4.99      1.76 o 
   1  14   5       10.55       17.03      2.94 o 
   2  14   5       29.92       23.48      3.96 o 
  -3  15   5       43.68       33.76      4.40 o 
  -2  15   5       40.24       38.16      4.99 o 
  -1  15   5       55.51       70.16      3.96 o 
   0  15   5        2.10        4.26      2.05 o 
   1  15   5       20.53       22.31      3.08 o 
  -3  16   5        2.22        6.46      2.79 o 
  -2  16   5       31.47       33.02      4.11 o 
  -1  16   5       15.27       17.17      2.94 o 
   0  16   5        7.11        9.39      2.35 o 
   1  16   5        6.12        7.93      2.20 o 
  -2  17   5       20.33       22.31      3.38 o 
  -1  17   5       56.29       57.98      6.75 o 
   0  17   5       15.34       14.09      2.35 o 
  -1  18   5        0.41        2.20      1.61 o 
  -6   0   6       30.27       19.52      5.87 o 
  -5   0   6       25.26       19.37      4.70 o 
  -4   0   6       15.21       13.50      3.52 o 
  -3   0   6       80.63       72.07      3.23 o 
  -2   0   6      443.83      442.53     11.30 o 
  -1   0   6        1.43       -0.15      1.32 o 
   0   0   6       28.76       24.51      4.99 o 
   1   0   6       36.24       31.70      2.79 o 
   2   0   6        0.85        3.82      1.47 o 
   3   0   6       33.26       32.58      4.70 o 
  -6   1   6        2.36        2.14      0.52 o 
  -5   1   6       17.94       18.80      2.57 o 
  -4   1   6        2.86        2.80      1.17 o 
  -3   1   6       10.76       11.09      2.64 o 
  -2   1   6      507.01      495.77      9.31 o 
  -1   1   6       89.63      107.06     10.49 o 
   0   1   6       49.02       45.58      5.98 o 
   1   1   6       51.97       54.79      3.30 o 
   2   1   6      130.89      136.55      3.89 o 
   3   1   6       12.24        8.60      2.94 o 
  -6   2   6      110.79       76.83      9.07 o 
  -5   2   6      414.08      424.67      8.72 o 
  -4   2   6      133.22      135.09      3.96 o 
  -3   2   6      110.93      107.35      9.76 o 
  -2   2   6      236.11      222.01      5.76 o 
  -1   2   6       49.57       43.48      3.94 o 
   0   2   6      618.62      614.30     10.48 o 
   1   2   6      332.27      333.89     15.78 o 
   2   2   6        1.96        3.92      1.98 o 
   3   2   6       16.51       15.17      2.02 o 
  -5   3   6      376.78      378.48      8.04 o 
  -4   3   6      198.47      205.51      5.38 o 
  -3   3   6        8.88        9.36      1.24 o 
  -2   3   6      209.77      198.98      5.66 o 
  -1   3   6      262.89      256.17      5.55 o 
   0   3   6      279.70      289.64     13.28 o 
   1   3   6      581.61      596.99     26.64 o 
   2   3   6      108.18       97.72      3.38 o 
   3   3   6        3.68        2.99      1.33 o 
  -5   4   6       62.30       59.27      8.15 o 
  -4   4   6        2.32        0.97      0.60 o 
  -3   4   6       95.49       87.75      3.83 o 
  -2   4   6      471.93      472.34      6.95 o 
  -1   4   6        0.53        0.19      1.65 o 
   0   4   6        0.72        0.51      0.64 o 
   1   4   6        0.63        4.25      1.48 o 
   2   4   6        4.36        4.38      1.41 o 
   3   4   6       83.66       87.92      4.70 o 
  -5   5   6      216.33      226.73      6.46 o 
  -4   5   6      146.59      152.12      4.70 o 
  -3   5   6       28.80       29.94      3.17 o 
  -2   5   6      161.13      165.15      2.87 o 
  -1   5   6       52.13       48.87      7.68 o 
   0   5   6       50.75       38.18      5.70 o 
   1   5   6      437.43      469.39      9.23 o 
   2   5   6      144.48      143.00      4.84 o 
   3   5   6        9.01        9.10      2.64 o 
  -5   6   6       93.79       92.02     10.71 o 
  -4   6   6       31.69       25.10      5.14 o 
  -3   6   6       57.90       57.41      6.09 o 
  -2   6   6       82.91       89.34      4.45 o 
  -1   6   6       29.18       14.44      2.78 o 
   0   6   6       76.78       75.45     10.55 o 
   1   6   6       86.84       86.76      3.63 o 
   2   6   6        0.78        2.94      1.91 o 
  -5   7   6       87.67       89.13      3.88 o 
  -4   7   6        8.09        6.68      0.77 o 
  -3   7   6       28.69       24.02      2.05 o 
  -2   7   6      486.25      491.94      8.48 o 
  -1   7   6      214.01      216.17     13.50 o 
   0   7   6        7.95        7.51      1.07 o 
   1   7   6      113.08      130.24      6.38 o 
   2   7   6      140.24      145.83      4.08 o 
  -5   8   6      108.25       92.76      5.14 o 
  -4   8   6       16.64       17.91      2.50 o 
  -3   8   6       83.53       76.40      3.77 o 
  -2   8   6      281.92      268.67     11.67 o 
  -1   8   6       16.40       15.73      3.23 o 
   0   8   6       84.66       83.69      3.30 o 
   1   8   6       47.27       40.55      2.79 o 
   2   8   6        3.71        2.61      1.19 o 
  -3   9   6       73.47       71.33      4.40 o 
  -2   9   6      286.19      292.23      8.95 o 
  -1   9   6      101.37      100.69      5.72 o 
   0   9   6       25.33       25.03      2.23 o 
   1   9   6      188.93      202.55      7.05 o 
  -4  10   6       11.77       15.26      2.79 o 
  -3  10   6       12.06       26.27      3.67 o 
  -2  10   6       77.77       83.37      4.84 o 
  -1  10   6        5.01        4.26      3.08 o 
   0  10   6       98.15      103.18      5.72 o 
   1  10   6       45.90       39.78      4.84 o 
  -4  11   6        0.59        2.64      1.47 o 
  -3  11   6        4.13        4.84      2.50 o 
  -2  11   6       41.44       51.37      6.02 o 
  -1  11   6       29.18       23.04      2.35 o 
   0  11   6        5.27        2.94      1.76 o 
   1  11   6       40.90       39.19      4.84 o 
  -3  12   6       67.23       79.11      3.96 o 
  -2  12   6      158.73      169.67      6.31 o 
  -1  12   6       13.67       17.03      2.64 o 
   0  12   6       76.31       99.96      4.99 o 
  -3  13   6        0.49        1.91      1.76 o 
  -2  13   6       49.44       46.97      7.63 o 
  -1  13   6       22.33       18.35      3.08 o 
   0  13   6        2.38        3.67      1.91 o 
  -2  14   6       59.29       78.38      4.26 o 
  -1  14   6       10.22       15.71      2.79 o 
  -5   0   7        0.64       -0.15      0.88 o 
  -4   0   7       27.33       27.01      3.38 o 
  -3   0   7      280.70      244.53     11.89 o 
  -2   0   7      161.61      165.42      5.58 o 
  -1   0   7       24.12       22.02      2.20 o 
   0   0   7       34.98       32.14      4.11 o 
   1   0   7        0.52       -1.17      1.32 o 
  -5   1   7       86.97       91.67      2.90 o 
  -4   1   7        2.99        2.34      1.39 o 
  -3   1   7        3.58        2.76      0.98 o 
  -2   1   7       48.39       51.08      2.39 o 
  -1   1   7        8.00        5.66      1.10 o 
   0   1   7       84.46       77.34      5.72 o 
   1   1   7       85.66       88.93      3.06 o 
  -4   2   7       68.35       76.62      3.67 o 
  -3   2   7       93.34       95.02      2.84 o 
  -2   2   7        8.88       10.14      1.91 o 
  -1   2   7       32.11       34.82      5.87 o 
   0   2   7      231.92      231.65      5.23 o 
   1   2   7        8.23        7.93      1.76 o 
  -4   3   7       10.83       11.22      1.40 o 
  -3   3   7       68.76       67.68      9.17 o 
  -2   3   7      245.05      243.08      5.19 o 
  -1   3   7        0.85        3.72      1.61 o 
   0   3   7       16.20       14.31      1.81 o 
   1   3   7       61.86       69.37      3.40 o 
  -4   4   7       46.42       47.06      3.76 o 
  -3   4   7      157.90      161.92      4.53 o 
  -2   4   7       58.14       53.29     10.64 o 
  -1   4   7       36.66       36.88      3.17 o 
   0   4   7      156.53      150.96      6.38 o 
   1   4   7        8.19        6.39      1.40 o 
  -4   5   7        9.80        8.60      3.45 o 
  -3   5   7       40.60       33.47      4.84 o 
  -2   5   7      116.04      106.53     11.30 o 
  -1   5   7       14.63        9.87      1.44 o 
   0   5   7       15.00       13.08      3.67 o 
   1   5   7       66.84       70.14      3.52 o 
  -4   6   7      140.88      164.54      6.16 o 
  -3   6   7      131.09      143.25      5.58 o 
  -2   6   7       86.38       80.06      2.54 o 
  -1   6   7      222.99      222.09     10.64 o 
   0   6   7      476.55      458.27      8.96 o 
   1   6   7       56.79       49.32      5.87 o 
  -3   7   7        6.07        4.40      1.32 o 
  -2   7   7      103.93      106.71      4.55 o 
  -1   7   7       45.44       41.39      4.99 o 
   0   7   7      208.46      194.48      6.90 o 
  -3   8   7      159.22      191.98      6.90 o 
  -2   8   7       46.30       45.94      5.43 o 
  -1   8   7        4.58        6.16      1.91 o 
   0   8   7       57.50       60.18     10.13 o 
  -2   9   7       46.59       50.05      6.16 o 
  -1   9   7       14.60       14.53      2.79 o 
  -2   0   8       12.86        7.05      1.91 o 
                                                 
